# Supplementary material for: Puerarin Targets HIF-1α to Modulate Hypoxia-Related Sphingolipid Metabolism in Diabetic Hepatopathy via the SPTLC2/Ceramide Pathway
Source: Pharmaceuticals (Basel). 2025 Mar 12;18(3):398. doi: 10.3390/ph18030398 (PMC11945571; doi:10.3390/ph18030398)
Supplement: Supplementary file 1 [file pharmaceuticals-18-00398-s001.zip]

Archive with 1 entries (1 files):
- pharmaceuticals-3483520-supplementary.pdf
